# Supplementary material for: A Critical Role of Culture Medium Selection in Maximizing the Purity and Expansion of Natural Killer Cells
Source: Cells. 2024 Jul 5;13(13):1148. doi: 10.3390/cells13131148 (PMC11240826; doi:10.3390/cells13131148)
Supplement: Supplementary file 1 [file cells-13-01148-s001.zip]

Archive with 1 entries (1 files):
- cells-3058590-supplementary.pdf
